# Supplementary material for: Polymeric Micelles with pH-Responsive Cross-Linked Core Enhance In Vivo mRNA Delivery
Source: Pharmaceutics. 2022 Jun 6;14(6):1205. doi: 10.3390/pharmaceutics14061205 (PMC9231146; doi:10.3390/pharmaceutics14061205)
Supplement: Supplementary file 1 [file pharmaceutics-14-01205-s001.zip]

Archive with 1 entries (1 files):
- pharmaceutics-1721973-supplementary.pdf
